# Supplementary material for: Using Relaxation Time to characterize biological effects of different mutagens
Source: Sci Rep. 2020 Aug 18;10:13941. doi: 10.1038/s41598-020-70600-2 (PMC7434921; doi:10.1038/s41598-020-70600-2)
Supplement: Supplementary file 1 — Supplementary information 1. [file 41598_2020_70600_MOESM1_ESM.xls]

## Sheet: Germination potential
	Generations and years	Dosage（Gy)	Number of seeds tested for 2 dishes	Number of germination seeds	Germinative force（%）
	R0	0（CK)	50×2=100	94	94
	2015	20	50×2=100	92	92
		100	53+50=103	72	70
		200	52+48=100	43	43
	R1	0（CK)	50×2=100	92	92
	2016	20	50×2=100	84	84
		100	50×2=100	90	90
		200	50+49=99	88	88.9
	R2	0（CK)	50×2=100	90	90
	2017	20	50×2=100	90	90
		100	50×2=100	94	94
		200	50×2=100	87	87
	R3	0（CK)	50×2=100	87	87
	2018	20	50×2=100	88	88
		100	50×2=100	93	93
		200	50×2=100	90	90
	R4	0（CK)	50×2=100	94	94
	2019	20	50×2=100	90	90
		100	50×2=100	90	90
		200	50×2=100	88	88

## Sheet: Germination percentage
	Generations and years	Dosage（Gy)	Number of seeds tested for 2 dishes	Number of germination seeds	Germinative percentage（%）
	R0	0（CK)	50×2=100	96	96
	2015	20	50×2=100	94	94
		100	53+50=103	86	83.4
		200	52+48=100	48	48
	R1	0（CK)	50×2=100	92	92
	2016	20	50×2=100	92	92
		100	50×2=100	91	91
		200	50+49=99	89	89.9
	R2	0（CK)	50×2=100	93	93
	2017	20	50×2=100	91	91
		100	50×2=100	94	94
		200	50×2=100	90	90
	R3	0（CK)	50×2=100	89	89
	2018	20	50×2=100	90	90
		100	50×2=100	95	95
		200	50×2=100	94	94
	R4	0（CK)	50×2=100	95	95
	2019	20	50×2=100	95	95
		100	50×2=100	92	92
		200	50×2=100	91	91

## Sheet: SOD activity
	Generations and years	Trail	I	II	Mean	SD
		Dosage（Gy)
	R0	0（CK)	0.44	0.57	0.51	0.09
	2015	20	0.77	0.89	0.83	0.08
		100	0.82	0.99	0.91	0.12
		200	0.99	0.93	0.96	0.04
	R1	0（CK)	0.37	0.33	0.35	0.03
	2016	20	0.44	0.37	0.41	0.05
		100	0.46	0.53	0.5	0.05
		200	0.48	0.51	0.5	0.02
	R2	0（CK)	0.52	0.48	0.5	0.03
	2017	20	0.62	0.54	0.58	0.06
		100	0.66	0.44	0.55	0.16
		200	0.51	0.49	0.5	0.01
	R3	0（CK)	0.31	0.27	0.29	0.03
	2018	20	0.37	0.41	0.39	0.03
		100	0.41	0.33	0.37	0.06
		200	0.33	0.38	0.36	0.04
	R4	0（CK)	0.49	0.4	0.45	0.06
	2019	20	0.42	0.44	0.43	0.01
		100	0.37	0.5	0.44	0.09
		200	0.4	0.48	0.44	0.06

## Sheet: Superoxide anion free radical
	Generations and years	Trail	I	II	Mean	SD
		Dosage（Gy)
	R0	0（CK)	0.6	0.66	0.63	0.04
	2015	20	1.02	0.89	0.96	0.09
		100	0.97	1.08	1.03	0.08
		200	1.15	1.12	1.14	0.02
	R1	0（CK)	0.58	0.66	0.62	0.06
	2016	20	0.67	0.58	0.63	0.06
		100	0.54	0.64	0.59	0.07
		200	0.6	0.65	0.63	0.04
	R2	0（CK)	0.71	0.64	0.68	0.05
	2017	20	0.58	0.66	0.62	0.06
		100	0.64	0.7	0.67	0.04
		200	0.68	0.62	0.65	0.04
	R3	0（CK)	0.58	0.71	0.65	0.09
	2018	20	0.66	0.71	0.69	0.04
		100	0.63	0.74	0.69	0.08
		200	0.69	0.62	0.66	0.05
	R4	0（CK)	0.55	0.58	0.57	0.02
	2019	20	0.63	0.54	0.59	0.06
		100	0.6	0.55	0.58	0.04
		200	0.52	0.58	0.55	0.04

## Sheet: Biomass per plant
		Trials		Block 1				Block 2				Block 3			Mean	SD
	Generations and years	Dosage（Gy)	Number of sampling plants	Total mass (g)	Biomass per plant(g)		Number of sampling plants	Total mass (g)	Biomass per plant(g)		Number of sampling plants	Total mass (g)	Biomass per plant(g)
	R0	0（CK)	126	25564	203		133	24981	188		102	21006	206		199	9.6
	2015	20	120	27763	231		123	26903	219		116	25613	221		224	6.4
		100	78	5236	67		89	5820	65		117	4844	41		58	14.5
		200	92	2239	24		103	2026	20		108	2223	21		22	2.1
	R1	0（CK)	137	24971	182		118	23336	198		126	23610	187		189	8.2
	2016	20	109	23074	212		114	24903	218		122	23933	196		209	11.2
		100	116	22899	197		117	25639	219		130	25390	195		204	13.3
		200	96	20178	210		120	24998	208		127	24811	195		204	8.1
	R2	0（CK)	109	24002	220		112	23125	206		127	26175	206		211	8.1
	2017	20	133	28730	216		107	21586	201		127	26602	209		209	7.5
		100	126	26783	213		124	26109	211		126	26110	207		210	3.1
		200	93	20944	225		118	23900	203		120	24003	200		209	13.7
	R3	0（CK)	118	24866	211		103	22046	214		122	26519	217		214	3
	2018	20	122	23339	191		116	25137	217		111	22271	201		203	13.1
		100	130	26558	204		125	27182	217		115	23178	202		208	8.1
		200	105	22907	218		106	23097	218		106	21672	204		213	8.1
	R4	0（CK)	124	24783	200		120	23752	198		117	24085	205		201	3.6
	2019	20	133	27197	175		134	28175	210		137	28109	205		197	18.9
		100	127	26591	209		97	19067	197		122	25467	209		205	6.9
		200	116	24382	210		103	21877	212		105	21423	204		209	4.2

## Sheet: Summarized results
	Germinative force(%)		Generations	R0	R1	R2	R3	R4
		Mean	Dosage（Gy)	2015	2016	2017	2018	2019
			0	94	92	90	87	94
			20	92	84	90	88	90
			100	70	90	94	93	90
			200	43	88.9	87	90	88
	Germination percentage（%）	Mean	Dosage（Gy)	2015	2016	2017	2018	2019
			0	96	92	93	89	95
			20	94	92	91	90	95
			100	83.4	91	94	95	92
			200	48	89.9	90	94	91
	SOD activity	Mean	Dosage（Gy)	2015	2016	2017	2018	2019
	（OD）		0	0.51	0.35	0.5	0.29	0.45
			20	0.83	0.41	0.58	0.39	0.43
			100	0.91	0.5	0.55	0.37	0.44
			200	0.96	0.5	0.5	0.36	0.44
		SD	0	0.09	0.03	0.03	0.03	0.06
			20	0.08	0.05	0.06	0.03	0.01
			100	0.12	0.05	0.16	0.06	0.09
			200	0.04	0.02	0.01	0.04	0.06
	Superoxide anion free radical content	Mean	Dosage（Gy)	2015	2016	2017	2018	2019
	（OD）		0	0.63	0.62	0.68	0.65	0.57
			20	0.96	0.63	0.62	0.69	0.59
			100	1.03	0.59	0.67	0.69	0.58
			200	1.14	0.63	0.65	0.66	0.55
		SD	0	0.04	0.06	0.05	0.09	0.02
			20	0.09	0.06	0.06	0.04	0.06
			100	0.08	0.07	0.04	0.08	0.04
			200	0.02	0.04	0.04	0.05	0.04
	Biomass per plant（g）	Mean	Dosage（Gy)	2015	2016	2017	2018	2019
			0	199	189	211	214	201
			20	224	209	209	203	197
			100	58	204	210	208	205
			200	22	204	209	213	209
		SD	0	9.6	8.2	8.1	3	3.6
			20	6.4	11.2	7.5	13.1	18.9
			100	14.5	13.3	3.1	8.1	6.9
			200	2.1	8.1	13.7	8.1	4.2
