# Supplementary material for: Using Relaxation Time to characterize biological effects of different mutagens
Source: Sci Rep. 2020 Aug 18;10:13941. doi: 10.1038/s41598-020-70600-2 (PMC7434921; doi:10.1038/s41598-020-70600-2)
Supplement: Supplementary file 2 — Supplementary information 2. [file 41598_2020_70600_MOESM2_ESM.xls]

## Sheet: Germination potential
		Trails	Glass garden 1: plateau region 1				Glass garden 2: plateau region 2				Glass garden 3: peak region				Glass garden 4: peak-tail connect region				Glass garden 5: tail region 1				Glass garden 6: tail region 2
	Generations and years	Dosage（Gy)	Number of seeds tested for 2 dishes	Number of germination seeds	Germinative force（%）		Number of seeds tested for 2 dishes	Number of germination seeds	Germinative force（%）		Number of seeds tested for 2 dishes	Number of germination seeds	Germinative force（%）		Number of seeds tested for 2 dishes	Number of germination seeds	Germinative force（%）		Number of seeds tested for 2 dishes	Number of germination seeds	Germinative force（%）		Number of seeds tested for 2 dishes	Number of germination seeds	Germinative force（%）
	R0	0（CK)	50×2=100	94	94		50×2=100	94	94		50×2=100	94	94		50×2=100	94	94		50×2=100	94	94		50×2=100	94	94
	2015	20	47+50=97	87	89.7		50×2=100	76	76		50×2=100	64	64		50×2=100	82	82		50+46=96	90	93.8		50×2=100	94	94
		100	50+46=96	44	45.8		50×2=100	43	43		49+43=92	26	28.3		49+50=99	70	70.7		47+41=88	85	96.6		50×2=100	90	90
		200	44+47=91	18	19.8		50×2=100	16	16		40+48=88	14	15.9		50×2=100	73	73		50+46=96	92	95.8		50×2=100	90	90
	R1	0（CK)	50×2=100	92	92		50×2=100	92	92		50×2=100	92	92		50×2=100	92	92		50×2=100	92	92		50×2=100	92	92
	2016	20	50×2=100	83	83		50×2=100	88	88		50×2=100	92	92		50×2=100	89	89		50×2=100	94	94		50×2=100	92	92
		100	50×2=100	89	89		50+48=98	92	93.9		50×2=100	89	89		50×2=100	93	93		50×2=100	91	91		50+49=99	94	94.9
		200	50×2=100	92	92		50×2=100	90	90		50×2=100	82	82		50×2=100	91	91		50×2=100	88	88		50×2=100	94	94
	R2	0（CK)	50×2=100	90	90		50×2=100	90	90		50×2=100	90	90		50×2=100	90	90		50×2=100	90	90		50×2=100	90	90
	2017	20	50×2=100	91	91		50×2=100	93	93		50×2=100	96	96		50×2=100	93	93		50×2=100	92	92		50×2=100	90	90
		100	50×2=100	88	88		50×2=100	89	89		50×2=100	91	91		50+51=101	93	92.1		50×2=100	97	97		50×2=100	84	84
		200	50×2=100	90	90		50×2=100	90	90		50×2=100	94	94		50×2=100	87	87		50×2=100	97	97		50×2=100	92	92
	R3	0（CK)	50×2=100	87	87		50×2=100	87	87		50×2=100	87	87		50×2=100	87	87		50×2=100	87	87		50×2=100	87	87
	2018	20	50+47=97	88	90.7		50×2=100	85	85		50×2=100	93	93		50×2=100	92	92		50×2=100	92	92		50×2=100	90	90
		100	50×2=100	92	92		50×2=100	94	94		50×2=100	94	94		50×2=100	95	95		50×2=100	92	92		50+53=103	93	90.3
		200	50×2=100	84	84		50×2=100	91	91		50×2=100	86	86		50×2=100	90	90		50×2=100	84	84		50×2=100	95	95
	R4	0（CK)	50×2=100	94	94		50×2=100	94	94		50×2=100	94	94		50×2=100	94	94		50×2=100	94	94		50×2=100	94	94
	2019	20	50×2=100	90	90		50×2=100	90	90		50×2=100	90	90		50×2=100	89	89		50×2=100	90	90		49+49=98	90	91.8
		100	50+51=101	92	91.1		50×2=100	93	93		50×2=100	97	97		50×2=100	93	93		50×2=100	92	92		50×2=100	87	87
		200	50×2=100	90	90		50×2=100	91	91		50×2=100	93	93		50×2=100	90	90		50×2=100	90	90		50×2=100	92	92

## Sheet: Germination percentage
		Trails	Glass garden 1: plateau region 1				Glass garden 2: plateau region 2				Glass garden 3: peak region				Glass garden 4: peak-tail connect region				Glass garden 5: tail region 1				Glass garden 6: tail region 2
	Generations and years	Dosage（Gy)	Number of seeds tested for 2 dishes	Number of germination seeds	Germinative percentage（%）		Number of seeds tested for 2 dishes	Number of germination seeds	Germinative percentage（%）		Number of seeds tested for 2 dishes	Number of germination seeds	Germinative percentage（%）		Number of seeds tested for 2 dishes	Number of germination seeds	Germinative percentage（%）		Number of seeds tested for 2 dishes	Number of germination seeds	Germinative percentage（%）		Number of seeds tested for 2 dishes	Number of germination seeds	Germinative percentage（%）
	R0	0（CK)	50×2=100	96	96		50×2=100	96	96		50×2=100	96	96		50×2=100	96	96		50×2=100	96	96		50×2=100	96	96
	2015	20	47+50=97	91	93.8		50×2=100	78	78		50×2=100	72	72		50×2=100	88	88		50+46=96	93	96.9		50×2=100	94	94
		100	50+46=96	45	46.9		50×2=100	52	52		49+43=92	41	44.6		49+50=99	78	78.9		47+41=88	87	98.9		50×2=100	91	91
		200	44+47=91	22	24.2		50×2=100	22	22		40+48=88	16	18.2		50×2=100	80	80		50+46=96	93	96.9		50×2=100	91	91
	R1	0（CK)	50×2=100	92	92		50×2=100	92	92		50×2=100	92	92		50×2=100	92	92		50×2=100	92	92		50×2=100	92	92
	2016	20	50×2=100	87	87		50×2=100	94	94		50×2=100	92	92		50×2=100	92	92		50×2=100	96	96		50×2=100	93	93
		100	50×2=100	90	90		50+48=98	93	94.9		50×2=100	90	90		50×2=100	94	94		50×2=100	92	92		50+49=99	94	94.9
		200	50×2=100	93	93		50×2=100	91	91		50×2=100	85	85		50×2=100	93	93		50×2=100	94	94		50×2=100	95	95
	R2	0（CK)	50×2=100	93	93		50×2=100	93	93		50×2=100	93	93		50×2=100	93	93		50×2=100	93	93		50×2=100	93	93
	2017	20	50×2=100	93	93		50×2=100	93	93		50×2=100	96	96		50×2=100	94	94		50×2=100	94	94		50×2=100	92	92
		100	50×2=100	89	89		50×2=100	92	92		50×2=100	93	93		50+51=101	93	93		50×2=100	97	97		50×2=100	87	87
		200	50×2=100	92	92		50×2=100	94	94		50×2=100	95	95		50×2=100	90	90		50×2=100	97	97		50×2=100	95	95
	R3	0（CK)	50×2=100	89	89		50×2=100	89	89		50×2=100	89	89		50×2=100	89	89		50×2=100	89	89		50×2=100	89	89
	2018	20	50+47=97	92	94.8		50×2=100	90	90		50×2=100	93	93		50×2=100	93	93		50×2=100	94	94		50×2=100	92	92
		100	50×2=100	92	92		50×2=100	95	95		50×2=100	94	94		50×2=100	95	95		50×2=100	94	94		50+53=103	96	93.2
		200	50×2=100	88	88		50×2=100	92	92		50×2=100	89	89		50×2=100	91	91		50×2=100	90	90		50×2=100	96	96
	R4	0（CK)	50×2=100	95	95		50×2=100	95	95		50×2=100	95	95		50×2=100	95	95		50×2=100	95	95		50×2=100	95	95
	2019	20	50×2=100	92	92		50×2=100	92	92		50×2=100	93	93		50×2=100	91	91		50×2=100	92	92		49+49=98	92	93.9
		100	50+51=101	92	92		50×2=100	95	95		50×2=100	97	97		50×2=100	95	95		50×2=100	92	92		50×2=100	90	90
		200	50×2=100	93	93		50×2=100	96	96		50×2=100	94	94		50×2=100	94	94		50×2=100	95	95		50×2=100	93	93

## Sheet: SOD activity
		Trails	Glass garden 1: plateau region 1					Glass garden 3: peak region					Glass garden 5: tail region 1
	Generations and years	Dose（Gy)	I	II	Mean	SD		I	II	Mean	SD		I	II	Mean	SD
	R0	0（CK)	0.44	0.57	0.51	0.09		0.44	0.57	0.51	0.09		0.44	0.57	0.51	0.09
	2015	20	0.92	0.96	0.94	0.03		0.99	0.93	0.96	0.04		0.67	0.6	0.64	0.05
		100	0.88	0.9	0.89	0.01		0.94	1.03	0.99	0.06		0.79	0.72	0.76	0.05
		200	0.93	0.82	0.88	0.08		0.95	1.21	1.08	0.18		0.9	0.83	0.87	0.05
	R1	0（CK)	0.37	0.33	0.35	0.03		0.37	0.33	0.35	0.03		0.37	0.33	0.35	0.03
	2016	20	0.58	0.67	0.63	0.06		0.87	0.72	0.8	0.11		0.42	0.65	0.54	0.16
		100	0.72	0.86	0.78	0.1		0.92	0.8	0.86	0.08		0.4	0.47	0.44	0.05
		200	0.84	0.93	0.89	0.06		0.83	0.88	0.86	0.04		0.37	0.5	0.44	0.09
	R2	0（CK)	0.52	0.48	0.5	0.03		0.52	0.48	0.5	0.03		0.52	0.48	0.5	0.03
	2017	20	0.61	0.5	0.56	0.08		0.9	0.86	0.88	0.03		0.63	0.42	0.53	0.15
		100	0.47	0.54	0.51	0.05		0.76	0.99	0.88	0.16		0.47	0.47	0.47	0
		200	0.47	0.52	0.5	0.04		0.89	1.05	0.97	0.11		0.5	0.56	0.53	0.04
	R3	0（CK)	0.31	0.27	0.29	0.03		0.31	0.27	0.29	0.03		0.31	0.27	0.29	0.03
	2018	20	0.46	0.36	0.4	0.07		0.4	0.32	0.36	0.06		0.3	0.33	0.32	0.02
		100	0.43	0.44	0.44	0.01		0.33	0.37	0.35	0.03		0.27	0.42	0.35	0.11
		200	0.39	0.37	0.38	0.01		0.38	0.4	0.39	0.01		0.47	0.39	0.43	0.06
	R4	0（CK)	0.49	0.4	0.45	0.06		0.49	0.4	0.45	0.06		0.49	0.4	0.45	0.06
	2019	20	0.52	0.38	0.45	0.1		0.33	0.46	0.4	0.09		0.43	0.49	0.46	0.04
		100	0.47	0.58	0.53	0.08		0.47	0.5	0.49	0.02		0.3	0.44	0.37	0.1
		200	0.55	0.62	0.59	0.05		0.38	0.5	0.44	0.08		0.38	0.47	0.44	0.06

## Sheet: Superoxide anion free radical
		Trails	Glass garden 1: plateau region 1					Glass garden 3: peak region					Glass garden 5: tail region 1
	Generations and years	Dose（Gy)	I	II	Mean	SD		I	II	Mean	SD		I	II	Mean	SD
	R0	0（CK)	0.6	0.66	0.63	0.04		0.6	0.66	0.63	0.04		0.6	0.66	0.63	0.04
	2015	20	0.92	0.96	0.94	0.03		0.86	1.12	0.99	0.18		0.78	0.68	0.73	0.07
		100	0.87	0.9	0.89	0.02		0.94	0.94	0.94	0		0.8	0.7	0.75	0.07
		200	0.92	1.05	0.99	0.09		1.06	1.05	1.06	0.01		0.79	0.74	0.77	0.04
	R1	0（CK)	0.58	0.66	0.62	0.06		0.58	0.66	0.62	0.06		0.58	0.66	0.62	0.06
	2016	20	0.98	0.89	0.94	0.06		0.99	0.9	0.95	0.06		0.71	0.52	0.62	0.13
		100	0.9	1.21	1.06	0.22		1.02	0.85	0.94	0.12		0.57	0.53	0.55	0.03
		200	1.05	1.11	1.08	0.04		1.14	0.86	1	0.2		0.44	0.6	0.52	0.11
	R2	0（CK)	0.71	0.64	0.68	0.05		0.71	0.64	0.68	0.05		0.71	0.64	0.68	0.05
	2017	20	0.8	0.92	0.86	0.08		0.99	0.88	0.94	0.08		0.55	0.63	0.59	0.06
		100	0.97	0.86	0.92	0.08		1.1	0.96	1.03	0.1		0.62	0.7	0.66	0.06
		200	0.93	1.2	1.07	0.19		1.03	0.93	0.98	0.07		0.72	0.68	0.7	0.03
	R3	0（CK)	0.58	0.71	0.65	0.09		0.58	0.71	0.65	0.09		0.58	0.71	0.65	0.09
	2018	20	0.58	0.62	0.6	0.03		0.93	0.86	0.9	0.05		0.48	0.74	0.61	0.18
		100	0.6	0.7	0.65	0.07		0.83	0.92	0.88	0.06		0.58	0.67	0.63	0.06
		200	0.62	0.75	0.69	0.09		0.99	0.97	0.98	0.01		0.55	0.68	0.62	0.09
	R4	0（CK)	0.55	0.58	0.57	0.02		0.55	0.58	0.57	0.02		0.55	0.58	0.57	0.02
	2019	20	0.62	0.5	0.56	0.08		0.7	0.51	0.61	0.13		0.59	0.62	0.61	0.02
		100	0.56	0.67	0.62	0.08		0.62	0.5	0.56	0.08		0.63	0.59	0.61	0.03
		200	0.55	0.6	0.58	0.04		0.57	0.55	0.56	0.01		0.6	0.54	0.57	0.04

## Sheet: Biomass per plant
		Trials	Glass garden 1: plateau region 1																Trials	Glass garden 3: peak region																Trials	Glass garden 5: tail region 1
				Block 1				Block 2				Block 3			Mean	SD					Block 1				Block 2				Block 3			Mean	SD					Block 1				Block 2				Block 3			Mean
	Generations and years	Dosage（Gy)	Number of sampling plants	Total mass (g)	Biomass per plant(g)		Number of sampling plants	Total mass (g)	Biomass per plant(g)		Number of sampling plants	Total mass (g)	Biomass per plant(g)					Generations and years	Dosage（Gy)	Number of sampling plants	Total mass (g)	Biomass per plant(g)		Number of sampling plants	Total mass (g)	Biomass per plant(g)		Number of sampling plants	Total mass (g)	Biomass per plant(g)					Generations and years	Dosage（Gy)	Number of sampling plants	Total mass (g)	Biomass per plant(g)		Number of sampling plants	Total mass (g)	Biomass per plant(g)		Number of sampling plants	Total mass (g)	Biomass per plant(g)
	R0	0（CK)	126	25564	203		133	24981	188		102	21006	206		199	9.6		R0	0（CK)	126	25564	203		133	24981	188		102	21006	206		199	9.6		R0	0（CK)	126	25564	203		133	24981	188		102	21006	206		199
	2015	20	105	24888	237		120	24033	200		107	23868	223		220	18.7		2015	20	125	26543	212		110	23999	218		136	27047	199		210	9.7		2015	20	128	26519	207		127	25585	201		125	25322	203		204
		100	127	20764	163		93	17638	190		125	18904	151		168	20			100	105	12696	121		106	13372	126		89	8793	99		115	14.3			100	101	21037	208		122	25398	208		117	23994	205		207
		200	94	8780	93		106	10934	103		117	9703	83		93	10			200	83	5383	65		87	4300	49		104	4639	45		53	10.6			200	120	22179	185		108	23200	215		118	23532	199		200
	R1	0（CK)	137	24971	182		118	23336	198		126	23610	187		189	8.2		R1	0（CK)	137	24971	182		118	23336	198		126	23610	187		189	8.2		R1	0（CK)	137	24971	182		118	23336	198		126	23610	187		189
	2016	20	128	24630	192		122	25409	208		116	22704	196		199	8.3		2016	20	127	25086	198		112	23784	212		97	21083	217		209	9.8		2016	20	102	21346	209		128	24930	195		136	26309	193		199
		100	123	20735	169		118	20047	170		105	20555	196		178	15.3			100	108	17834	165		127	19074	150		106	20004	189		168	19.7			100	127	25276	199		127	24481	193		125	24012	192		195
		200	107	17883	167		112	16687	149		100	15890	159		158	9			200	116	14783	127		105	15790	150		103	17307	167		148	20.1			200	121	23854	197		124	23888	193		127	24789	195		195
	R2	0（CK)	109	24002	220		112	23125	206		127	26175	206		211	8.1		R2	0（CK)	109	24002	220		112	23125	206		127	26175	206		211	8.1		R2	0（CK)	109	24002	220		112	23125	206		127	26175	206		211
	2017	20	127	26555	209		113	22899	203		126	25457	202		205	3.8		2017	20	112	24387	218		96	18999	198		126	25376	201		206	10.8		2017	20	102	21111	207		127	25538	201		109	23047	211		206
		100	124	24876	201		127	25348	200		110	22202	202		201	1			100	126	23765	189		118	23904	203		109	23338	214		202	12.5			100	123	25751	209		104	21754	209		106	23104	218		212
		200	118	24097	204		124	24897	201		105	21832	208		204	3.5			200	108	20493	190		105	21865	208		111	21748	196		198	9.2			200	107	22168	207		123	24659	200		126	25789	205		204
	R3	0（CK)	118	24866	211		103	22046	214		122	26519	217		214	3		R3	0（CK)	118	24866	211		103	22046	214		122	26519	217		214	3		R3	0（CK)	118	24866	211		103	22046	214		122	26519	217		214
	2018	20	132	27630	209		107	22770	213		120	24155	201		208	6.1		2018	20	114	25888	227		103	20954	203		128	26497	207		212	12.9		2018	20	132	27304	207		106	20003	189		100	21500	215		204
		100	128	26841	210		126	26531	211		127	26407	208		210	1.5			100	107	23965	224		111	22278	201		117	25554	218		214	11.9			100	108	21749	201		116	22739	196		97	20003	206		201
		200	106	20489	193		126	25792	205		92	19963	217		205	12			200	102	24766	243		128	27640	216		111	24759	223		227	14			200	127	25755	203		128	25398	198		103	21786	212		204
	R4	0（CK)	124	24783	200		120	23752	198		117	24085	205		201	3.6		R4	0（CK)	124	24783	200		120	23752	198		117	24085	205		201	3.6		R4	0（CK)	124	24783	200		120	23752	198		117	24085	205		201
	2019	20	120	24390	203		123	25004	203		103	21076	205		204	1.2		2019	20	107	20772	194		127	27639	218		103	20684	201		204	12.3		2019	20	127	25471	201		120	23716	198		118	23024	195		198
		100	116	22278	192		106	21003	198		109	23397	215		202	11.9			100	127	25783	203		128	26834	210		106	22765	215		209	6			100	111	22034	199		128	26433	207		106	21078	199		202
		200	103	19980	194		99	19678	199		127	26158	206		200	6			200	122	25624	210		116	24486	211		125	25389	203		208	4.4			200	105	21683	207		107	21265	199		113	22713	201		202
[truncated: 1 more columns]

## Sheet: Summarized results
			Glass garden 1: plateau region 1								Glass garden 1: plateau region 2								Glass garden 3: peak region								Glass garden 4: peak-tail connect region								Glass garden 5: tail region 1								Glass garden 6: tail region 2
			Generations	R0	R1	R2	R3	R4			Generations	R0	R1	R2	R3	R4			Generations	R0	R1	R2	R3	R4			Generations	R0	R1	R2	R3	R4			Generations	R0	R1	R2	R3	R4			Generations	R0	R1	R2	R3	R4
	Germinative force(%)	Mean	Dosage（Gy)	2015	2016	2017	2018	2019		Mean	Dosage（Gy)	2015	2016	2017	2018	2019		Mean	Dosage（Gy)	2015	2016	2017	2018	2019		Mean	Dosage（Gy)	2015	2016	2017	2018	2019		Mean	Dosage（Gy)	2015	2016	2017	2018	2019		Mean	Dosage（Gy)	2015	2016	2017	2018	2019
			0	94	92	90	87	94			0	94	92	90	87	94			0	94	92	90	87	94			0	94	92	90	87	94			0	94	92	90	87	94			0	94	92	90	87	94
			20	89.7	83	91	90.7	90			20	76	88	93	85	90			20	64	92	96	93	90			20	82	89	93	92	89			20	93.8	94	92	92	90			20	94	92	90	90	91.8
			100	45.8	89	88	92	91.1			100	43	93.9	89	94	93			100	28.3	89	91	94	97			100	70.7	93	92.1	95	93			100	96.6	91	97	92	92			100	90	94.9	84	90.3	87
			200	19.8	92	90	84	90			200	16	90	90	91	91			200	15.9	82	94	86	93			200	73	91	87	90	90			200	95.8	88	97	84	90			200	90	94	92	95	92
	Germination percentage（%）	Mean	Dosage（Gy)	2015	2016	2017	2018	2019		Mean	Dosage（Gy)	2015	2016	2017	2018	2019		Mean	Dosage（Gy)	2015	2016	2017	2018	2019		Mean	Dosage（Gy)	2015	2016	2017	2018	2019		Mean	Dosage（Gy)	2015	2016	2017	2018	2019		Mean	Dosage（Gy)	2015	2016	2017	2018	2019
			0	96	92	93	89	95			0	96	92	93	89	95			0	96	92	93	89	95			0	96	92	93	89	95			0	96	92	93	89	95			0	96	92	93	89	95
			20	93.8	87	93	94.8	92			20	78	94	93	90	92			20	72	92	96	93	93			20	88	92	94	93	91			20	96.9	96	94	94	92			20	94	93	92	92	93.9
			100	46.9	90	89	92	92			100	52	94.9	92	95	95			100	44.6	90	93	94	97			100	78.9	94	93	95	95			100	98.9	92	97	94	92			100	91	94.9	87	93.2	90
			200	24.2	93	92	88	93			200	22	91	94	92	96			200	18.2	85	95	89	94			200	80	93	90	91	94			200	96.9	94	97	90	95			200	91	95	95	96	93
	SOD activity（OD）	Mean	Dosage（Gy)	2015	2016	2017	2018	2019										Mean	Dosage（Gy)	2015	2016	2017	2018	2019										Mean	Dosage（Gy)	2015	2016	2017	2018	2019
			0	0.51	0.35	0.5	0.29	0.45											0	0.51	0.35	0.5	0.29	0.45											0	0.51	0.35	0.5	0.29	0.45
			20	0.94	0.63	0.56	0.4	0.45											20	0.96	0.8	0.88	0.36	0.4											20	0.64	0.54	0.53	0.32	0.46
			100	0.89	0.78	0.51	0.44	0.53											100	0.99	0.86	0.88	0.35	0.49											100	0.76	0.44	0.47	0.35	0.37
			200	0.88	0.89	0.5	0.38	0.59											200	1.08	0.86	0.97	0.39	0.44											200	0.87	0.44	0.53	0.43	0.44
		SD	0	0.09	0.03	0.03	0.03	0.06										SD	0	0.09	0.03	0.03	0.03	0.06										SD	0	0.09	0.03	0.03	0.03	0.06
			20	0.03	0.06	0.08	0.07	0.1											20	0.04	0.11	0.03	0.06	0.09											20	0.05	0.16	0.15	0.02	0.04
			100	0.01	0.1	0.05	0.01	0.08											100	0.06	0.08	0.16	0.03	0.02											100	0.05	0.05	0	0.11	0.1
			200	0.08	0.06	0.04	0.01	0.05											200	0.18	0.04	0.11	0.01	0.08											200	0.05	0.09	0.04	0.06	0.06
	Superoxide anion free radical content(OD)	Mean	Dosage（Gy)	2015	2016	2017	2018	2019										Mean	Dosage（Gy)	2015	2016	2017	2018	2019										Mean	Dosage（Gy)	2015	2016	2017	2018	2019
			0	0.63	0.62	0.68	0.65	0.57											0	0.63	0.62	0.68	0.65	0.57											0	0.63	0.62	0.68	0.65	0.57
			20	0.94	0.94	0.86	0.6	0.56											20	0.99	0.95	0.94	0.9	0.61											20	0.73	0.62	0.59	0.61	0.61
			100	0.89	1.06	0.92	0.65	0.62											100	0.94	0.94	1.03	0.88	0.56											100	0.75	0.55	0.66	0.63	0.61
			200	0.99	1.08	1.07	0.69	0.58											200	1.06	1	0.98	0.98	0.56											200	0.77	0.52	0.7	0.62	0.57
		SD	0	0.04	0.06	0.05	0.09	0.02										SD	0	0.04	0.06	0.05	0.09	0.02										SD	0	0.04	0.06	0.05	0.09	0.02
			20	0.03	0.06	0.08	0.03	0.08											20	0.18	0.06	0.08	0.05	0.13											20	0.07	0.13	0.06	0.18	0.02
			100	0.02	0.22	0.08	0.07	0.08											100	0	0.12	0.1	0.06	0.08											100	0.07	0.03	0.06	0.06	0.03
			200	0.09	0.04	0.19	0.09	0.04											200	0.01	0.2	0.07	0.01	0.01											200	0.04	0.11	0.03	0.09	0.04
	Biomass per plant（g）	Mean	Dosage（Gy)	2015	2016	2017	2018	2019										Mean	Dosage（Gy)	2015	2016	2017	2018	2019										Mean	Dosage（Gy)	2015	2016	2017	2018	2019
			0	199	189	211	214	201											0	199	189	211	214	201											0	199	189	211	214	201
			20	220	199	205	208	204											20	210	209	206	212	204											20	204	199	206	204	198
			100	168	178	201	210	202											100	115	168	202	214	209											100	207	195	212	201	202
			200	93	158	204	205	200											200	53	148	198	227	208											200	200	195	204	204	202
		SD	0	9.6	8.2	8.1	3	3.6										SD	0	9.6	8.2	8.1	3	3.6										SD	0	9.6	8.2	8.1	3	3.6
			20	18.7	8.3	3.8	6.1	1.2											20	9.7	9.8	10.8	12.9	12.3											20	3.1	8.7	5	13.3	3
			100	20	15.3	1	1.5	11.9											100	14.3	19.7	12.5	11.9	6											100	1.7	3.8	5.2	5	4.6
			200	10	9	3.5	12	6											200	10.6	20.1	9.2	14	4.4											200	15	2	3.6	7.1	4.2
