# Supplementary material for: Using Relaxation Time to characterize biological effects of different mutagens
Source: Sci Rep. 2020 Aug 18;10:13941. doi: 10.1038/s41598-020-70600-2 (PMC7434921; doi:10.1038/s41598-020-70600-2)
Supplement: Supplementary file 3 — Supplementary information 3. [file 41598_2020_70600_MOESM3_ESM.xls]

## Sheet: Germination potential
	DES						MH
	Generations and years	Concentration（%)	Number of seeds tested for 2 dishes	Number of germination seeds	Germinative force（%）		Generations and years	Concentration（%)	Number of seeds tested for 2 dishes	Number of germination seeds	Germinative force（%）
	R0	0（CK)	50×2=100	94	94		R0	0（CK)	50×2=100	94	94
	2015	0.1	/	/	/		2015	0.1	/	/	/
		0.3	/	/	/			0.3	/	/	/
		0.5	/	/	/			0.5	/	/	/
	R1	0（CK)	50×2=100	92	92		R1	0（CK)	50×2=100	92	92
	2016	0.1	50×2=100	88	88		2016	0.1	50×2=100	90	90
		0.3	50×2=100	91	91			0.3	50×2=100	92	92
		0.5	50×2=100	89	89			0.5	50×2=100	95	95
	R2	0（CK)	50×2=100	90	90		R2	0（CK)	50×2=100	90	90
	2017	0.1	49+50=99	90	90.9		2017	0.1	50×2=100	86	86
		0.3	50×2=100	87	90			0.3	50×2=100	92	92
		0.5	46+49=95	92	96.8			0.5	50×2=100	88	88
	R3	0（CK)	50×2=100	87	87		R3	0（CK)	50×2=100	87	87
	2018	0.1	50×2=100	90	90		2018	0.1	50×2=100	83	83
		0.3	50×2=100	87	87			0.3	49+50=99	90	90.9
		0.5	48+50=98	88	89.8			0.5	50×2=100	86	86
	R4	0（CK)	50×2=100	94	94		R4	0（CK)	50×2=100	94	94
	2019	0.1	50×2=100	92	92		2019	0.1	50×2=100	90	90
		0.3	50×2=100	89	89			0.3	50×2=100	92	92
		0.5	50×2=100	90	90			0.5	50×2=100	91	91

## Sheet: Germination percentage
	DES						MH
	Generations and years	Concentration（%)	Number of seeds tested for 2 dishes	Number of germination seeds	Germinative percentage（%）		Generations and years	Concentration（%)	Number of seeds tested for 2 dishes	Number of germination seeds	Germinative percentage（%）
	R0	0（CK)	50×2=100	96	96		R0	0（CK)	50×2=100	96	96
	2015	0.1	/	/	/		2015	0.1	/	/	/
		0.3	/	/	/			0.3	/	/	/
		0.5	/	/	/			0.5	/	/	/
	R1	0（CK)	50×2=100	92	92		R1	0（CK)	50×2=100	92	92
	2016	0.1	50×2=100	92	92		2016	0.1	50×2=100	94	94
		0.3	50×2=100	91	91			0.3	50×2=100	92	92
		0.5	50×2=100	94	94			0.5	50×2=100	96	96
	R2	0（CK)	50×2=100	93	93		R2	0（CK)	50×2=100	93	93
	2017	0.1	49+50=99	93	93.9		2017	0.1	50×2=100	92	92
		0.3	50×2=100	88	88			0.3	50×2=100	93	93
		0.5	46+49=95	93	97.9			0.5	50×2=100	89	89
	R3	0（CK)	50×2=100	89	89		R3	0（CK)	50×2=100	89	89
	2018	0.1	50×2=100	92	92		2018	0.1	50×2=100	91	91
		0.3	50×2=100	95	95			0.3	49+50=99	93	93.9
		0.5	48+50=98	89	90.8			0.5	50×2=100	89	89
	R4	0（CK)	50×2=100	95	95		R4	0（CK)	50×2=100	95	95
	2019	0.1	50×2=100	93	93		2019	0.1	50×2=100	91	91
		0.3	50×2=100	90	90			0.3	50×2=100	93	93
		0.5	50×2=100	96	96			0.5	50×2=100	95	95

## Sheet: SOD activity
	DES							MH
	Generations and years	Concentration（%)		Trails				Generations and years	Concentration（%)		Trails
			I	II	Mean	SD				I	II	Mean	SD
	R0	0（CK)	0.44	0.57	0.51	0.09		R0	0（CK)	0.44	0.57	0.51	0.09
	2015	0.1	0.77	0.94	0.86	0.12		2015	0.1	0.78	0.94	0.86	0.11
		0.3	0.94	1.12	1.03	0.13			0.3	1.16	0.92	1.04	0.17
		0.5	0.98	1.06	1.02	0.06			0.5	1.03	1.22	1.13	0.13
	R1	0（CK)	0.37	0.33	0.35	0.03		R1	0（CK)	0.37	0.33	0.35	0.03
	2016	0.1	0.43	0.32	0.38	0.08		2016	0.1	0.48	0.4	0.44	0.06
		0.3	0.39	0.38	0.39	0.01			0.3	0.38	0.38	0.38	0
		0.5	0.32	0.4	0.36	0.06			0.5	0.37	0.45	0.41	0.06
	R2	0（CK)	0.52	0.48	0.5	0.03		R2	0（CK)	0.52	0.48	0.5	0.03
	2017	0.1	0.6	0.47	0.54	0.09		2017	0.1	0.62	0.44	0.53	0.13
		0.3	0.49	0.55	0.52	0.04			0.3	0.43	0.46	0.45	0.02
		0.5	0.44	0.51	0.48	0.05			0.5	0.42	0.5	0.46	0.06
	R3	0（CK)	0.31	0.27	0.29	0.03		R3	0（CK)	0.31	0.27	0.29	0.03
	2018	0.1	0.39	0.38	0.39	0.01		2018	0.1	0.35	0.5	0.43	0.11
		0.3	0.4	0.28	0.34	0.08			0.3	0.34	0.48	0.41	0.1
		0.5	0.37	0.42	0.4	0.04			0.5	0.42	0.36	0.39	0.04
	R4	0（CK)	0.49	0.4	0.45	0.06		R4	0（CK)	0.49	0.4	0.45	0.06
	2019	0.1	0.42	0.37	0.4	0.04		2019	0.1	0.44	0.39	0.42	0.04
		0.3	0.58	0.47	0.53	0.08			0.3	0.38	0.37	0.38	0.01
		0.5	0.53	0.52	0.53	0.01			0.5	0.48	0.4	0.44	0.06

## Sheet: Superoxide anion free radical
	DES							MH
	Generations and years	Concentration（%)		Trails				Generations and years	Concentration（%)		Trails
			I	II	Mean	SD				I	II	Mean	SD
	R0	0（CK)	0.6	0.66	0.63	0.04		R0	0（CK)	0.6	0.66	0.63	0.04
	2015	0.1	1.16	0.95	1.06	0.15		2015	0.1	0.86	0.97	0.92	0.08
		0.3	0.95	0.87	0.91	0.06			0.3	0.99	1.17	1.08	0.13
		0.5	1.05	1	1.03	0.04			0.5	0.95	1.02	0.99	0.05
	R1	0（CK)	0.58	0.66	0.62	0.06		R1	0（CK)	0.58	0.66	0.62	0.06
	2016	0.1	0.6	0.67	0.64	0.05		2016	0.1	0.61	0.64	0.63	0.02
		0.3	0.54	0.57	0.56	0.02			0.3	0.58	0.6	0.59	0.01
		0.5	0.62	0.65	0.64	0.02			0.5	0.72	0.66	0.69	0.04
	R2	0（CK)	0.71	0.64	0.68	0.05		R2	0（CK)	0.71	0.64	0.68	0.05
	2017	0.1	0.66	0.6	0.63	0.04		2017	0.1	0.62	0.68	0.65	0.04
		0.3	0.66	0.62	0.64	0.03			0.3	0.63	0.73	0.88	0.07
		0.5	0.62	0.77	0.7	0.11			0.5	0.6	0.67	0.64	0.05
	R3	0（CK)	0.58	0.71	0.65	0.09		R3	0（CK)	0.58	0.71	0.65	0.09
	2018	0.1	0.64	0.56	0.6	0.06		2018	0.1	0.64	0.57	0.62	0.05
		0.3	0.58	0.67	0.63	0.06			0.3	0.63	0.56	0.6	0.05
		0.5	0.7	0.53	0.62	0.12			0.5	0.58	0.72	0.65	0.1
	R4	0（CK)	0.55	0.58	0.57	0.02		R4	0（CK)	0.55	0.58	0.57	0.02
	2019	0.1	0.67	0.53	0.6	0.1		2019	0.1	0.61	0.55	0.58	0.04
		0.3	0.58	0.59	0.59	0.01			0.3	0.53	0.53	0.53	0
		0.5	0.54	0.6	0.57	0.04			0.5	0.74	0.58	0.66	0.11

## Sheet: Biomass per plant
			DES															MH
		Trials		Block 1				Block 2				Block 3			Mean	SD			Trials		Block 1				Block 2				Block 3			Mean	SD
	Generations and years	Concentration（%)	Number of sampling plants	Total mass (g)	Biomass per plant(g)		Number of sampling plants	Total mass (g)	Biomass per plant(g)		Number of sampling plants	Total mass (g)	Biomass per plant(g)					Generations and years	Concentration（%)	Number of sampling plants	Total mass (g)	Biomass per plant(g)		Number of sampling plants	Total mass (g)	Biomass per plant(g)		Number of sampling plants	Total mass (g)	Biomass per plant(g)
	R0	0（CK)	126	25564	203		133	24981	188		102	21006	206		199	9.6		R0	0（CK)	126	25564	203		133	24981	188		102	21006	206		199	9.6
	2015	0.1	122	25643	210		127	25638	202		120	23330	194		202	8		2015	0.1	99	19908	201		128	27666	216		118	23804	202		206	8.4
		0.3	88	6772	77		126	7999	63		109	6902	63		68	8.1			0.3	110	7013	64		109	6836	63		120	6380	53		60	6.1
		0.5	103	1007	10		122	1872	15		111	1047	9		11	3.2			0.5	123	1731	14		111	2058	19		109	2291	21		18	3.6
	R1	0（CK)	137	24971	182		118	23336	198		126	23610	187		189	8.2		R1	0（CK)	137	24971	182		118	23336	198		126	23610	187		189	8.2
	2016	0.1	117	23462	201		125	27330	219		99	19087	193		204	13.3		2016	0.1	127	25640	202		97	20762	214		137	27630	201		206	7.2
		0.3	121	23871	197		127	25888	204		103	20103	195		199	4.7			0.3	122	24333	199		120	25397	211		128	25703	201		204	6.4
		0.5	103	20399	198		123	23940	195		108	21073	195		196	1.7			0.5	107	20300	190		126	26109	207		103	20805	202		200	8.7
	R2	0（CK)	109	24002	220		112	23125	206		127	26175	206		211	8.1		R2	0（CK)	109	24002	220		112	23125	206		127	26175	206		211	8.1
	2017	0.1	108	21065	195		106	20974	198		122	25789	211		201	8.5		2017	0.1	100	20733	207		122	25305	207		122	24306	199		204	4.6
		0.3	104	20639	198		113	23749	210		88	17834	203		204	6			0.3	127	26325	207		106	21037	198		120	25033	209		205	5.9
		0.5	121	25992	214		108	21803	202		109	20835	191		202	11.5			0.5	103	21067	205		127	27610	217		99	20386	206		209	6.7
	R3	0（CK)	118	24866	211		103	22046	214		122	26519	217		214	3		R3	0（CK)	118	24866	211		103	22046	214		122	26519	217		214	3
	2018	0.1	89	19820	223		89	18000	202		99	20333	205		210	11.4		2018	0.1	127	27305	215		106	21072	199		94	18940	201		205	8.7
		0.3	108	22011	203		97	20478	211		123	26309	214		209	5.7			0.3	108	21964	203		120	23196	193		126	25723	204		200	6.1
		0.5	123	24344	198		103	20014	194		107	21004	196		196	2			0.5	111	22047	199		127	26673	210		118	23995	203		204	5.6
	R4	0（CK)	124	24783	200		120	23752	198		117	24085	205		201	3.6		R4	0（CK)	124	24783	200		120	23752	198		117	24085	205		201	3.6
	2019	0.1	107	22210	208		108	22003	204		109	22394	205		206	2.1		2019	0.1	122	25011	205		122	23307	191		102	20004	171		189	17.1
		0.3	123	25200	205		101	20199	200		126	27333	217		207	8.7			0.3	128	26903	210		105	21953	209		128	26305	206		208	2.1
		0.5	115	21683	189		100	19735	197		120	26108	218		201	15			0.5	127	26737	211		117	24303	208		122	25395	208		209	1.7

## Sheet: Summarized results
			DES								MH
			Generations	R0	R1	R2	R3	R4			Generations	R0	R1	R2	R3	R4
	Germinative force(%)	Mean	Concentration（%)	2015	2016	2017	2018	2019		Mean	Concentration（%)	2015	2016	2017	2018	2019
			0（CK)	94	92	90	87	94			0（CK)	94	92	90	87	94
			0.1	0	88	90.9	90	92			0.1	0	90	86	83	90
			0.3	0	91	90	87	89			0.3	0	92	92	90.9	92
			0.5	0	89	96.8	89.8	90			0.5	0	95	88	86	91
	Germination percentage（%）	Mean	Concentration（%)	2015	2016	2017	2018	2019		Mean	Concentration（%)	2015	2016	2017	2018	2019
			0（CK)	96	92	93	89	95			0（CK)	96	92	93	89	95
			0.1	0	92	93.9	92	93			0.1	0	94	92	91	91
			0.3	0	91	88	95	90			0.3	0	92	93	93.9	93
			0.5	0	94	97.9	90.8	96			0.5	0	96	89	89	95
	SOD activity（OD）	Mean	Concentration（%)	2015	2016	2017	2018	2019		Mean	Concentration（%)	2015	2016	2017	2018	2019
			0（CK)	0.51	0.35	0.5	0.29	0.45			0（CK)	0.51	0.35	0.5	0.29	0.45
			0.1	0.86	0.38	0.54	0.39	0.4			0.1	0.86	0.44	0.53	0.43	0.42
			0.3	1.03	0.39	0.52	0.34	0.53			0.3	1.04	0.38	0.45	0.41	0.38
			0.5	1.02	0.36	0.48	0.4	0.53			0.5	1.13	0.41	0.46	0.39	0.44
		SD	0（CK)	0.09	0.03	0.03	0.03	0.06		SD	0（CK)	0.09	0.03	0.03	0.03	0.06
			0.1	0.12	0.08	0.09	0.01	0.04			0.1	0.11	0.06	0.13	0.11	0.04
			0.3	0.13	0.01	0.04	0.08	0.08			0.3	0.17	0	0.02	0.1	0.01
			0.5	0.06	0.06	0.05	0.04	0.01			0.5	0.13	0.06	0.06	0.04	0.06
	Superoxide anion free radical content(OD)	Mean	Concentration（%)	2015	2016	2017	2018	2019		Mean	Concentration（%)	2015	2016	2017	2018	2019
			0（CK)	0.63	0.62	0.68	0.65	0.57			0（CK)	0.63	0.62	0.68	0.65	0.57
			0.1	1.06	0.64	0.63	0.6	0.6			0.1	0.92	0.63	0.65	0.62	0.58
			0.3	0.91	0.56	0.64	0.63	0.59			0.3	1.08	0.59	0.88	0.6	0.53
			0.5	1.03	0.64	0.7	0.62	0.57			0.5	0.99	0.69	0.64	0.65	0.66
		SD	0（CK)	0.04	0.06	0.05	0.09	0.02		SD	0（CK)	0.04	0.06	0.05	0.09	0.02
			0.1	0.15	0.05	0.04	0.06	0.1			0.1	0.08	0.02	0.04	0.05	0.04
			0.3	0.06	0.02	0.03	0.06	0.01			0.3	0.13	0.01	0.07	0.05	0
			0.5	0.04	0.02	0.11	0.12	0.04			0.5	0.05	0.04	0.05	0.1	0.11
	Biomass per plant（g）	Mean	Concentration（%)	2015	2016	2017	2018	2019		Mean	Concentration（%)	2015	2016	2017	2018	2019
			0（CK)	199	189	211	214	201			0（CK)	199	189	211	214	201
			0.1	202	204	201	210	206			0.1	206	206	204	205	189
			0.3	68	199	204	209	207			0.3	60	204	205	200	208
			0.5	11	196	202	196	201			0.5	18	200	209	204	209
		SD	0（CK)	9.6	8.2	8.1	3	3.6		SD	0（CK)	9.6	8.2	8.1	3	3.6
			0.1	8	13.3	8.5	11.4	2.1			0.1	8.4	7.2	4.6	8.7	17.1
			0.3	8.1	4.7	6	5.7	8.7			0.3	6.1	6.4	5.9	6.1	2.1
			0.5	3.2	1.7	11.5	2	15			0.5	3.6	8.7	6.7	5.6	1.7

## Sheet: Survival curve test 
	DES							MH
	Concentration（%)	Number of seeds	Number of germination seeds	germination percentage （%）	Correction of germination rate（%）			Concentration（%)	Number of seeds	Number of germination seeds	germination percentage（%）	Correction of germination rate（%）
	0	50×2	94	94	100			0	50×2	94	94	100
	0.1	50×2	92	92	97.9			0.1	50×2	95	95	101.1
	0.3	50×2	64	64	68.1			0.3	50×2	57	57	60.6
	0.5	50×2	22	22	23.4			0.5	50×2	16	16	17
	0.7	50×2	6	6	6.4			0.7	50×2	5	5	5.3
	0.9	50×2	4	4	4.3			0.9	50×2	4	4	4.3
	1.3	50×2	1	1	1.1			1.3	50×2	4	4	4.3
	0	100	100
	0.1	97.9	101.1
	0.3	68.1	60.6
	0.5	23.4	17
	0.7	6.4	5.3
	0.9	4.3	4.3
	1.3	1.1	4.3
